# Supplementary material for: Levobupivacaine Administration Suppressed Cell Metabolism in Human Adenocarcinoma A549 Cells
Source: Int J Mol Sci. 2025 Nov 7;26(22):10833. doi: 10.3390/ijms262210833 (PMC12652672; doi:10.3390/ijms262210833)
Supplement: Supplementary file 1 [file ijms-26-10833-s001.zip]

Archive with 1 entries (1 files):
- ijms-3940883-supplementary.xlsx
