# Supplementary material for: Levobupivacaine Administration Suppressed Cell Metabolism in Human Adenocarcinoma A549 Cells
Source: Int J Mol Sci. 2025 Nov 7;26(22):10833. doi: 10.3390/ijms262210833 (PMC12652672; doi:10.3390/ijms262210833)
Supplement: Supplementary file 1 [file ijms-26-10833-s001.zip › ijms-3940883-supplementary.xlsx]

## Sheet: primers
Table S1. The primer list for qRT-PCR and transfection
Table S1a. The oligo sequences for siRNA transfection
Name	Sense sequence	Antisense sequence	Assession number	Nucleotide number
ACE si	5’-uuaaacuuguccaaaaauguc-3’	5’-cauuuuuggacaaguuuaacc-3’	NM_001371415.1	127-149
ACE scr	5'-atcaccctcttcgtcgcttc-3'			127-149
Table S1b. The primers for qRT-PCR
Assay	Assession number
ACE2	Hs01085333_m1
HIF-1α	Hs00153153_m1
BCL2	Hs04986394_s1
EGFR	Hs01076090_m1
BAX	Hs00180269_m1
WNT1	Hs00180529_m1
β-catenin	Hs00355045_m1
GAPDH	Hs02786624_g1
MMP9 Hs00957562_m1

## Sheet: PCR results
Table S2: The results of qRT-PCR
Assay	Relative changes						P value
	C	L0.1	L0.5	si	siL0.1	siL0.5	C vs. L0.1	C vs. L0.5	C vs. si	L0.1 vs. siL0.1	L0.5 vs. siL0.5
ACE2	1.000 ± 0.120	1.218 ± 0.041	0.703 ± 0.349	0.477 ± 0.212	0.702 ± 0.070	0.597 ± 0.068	0.007	0.066	<0.0001	<0.0001	<0.0001
HIF-1α	1.000 ± 0.129	0.678 ± 0.047	0.694 ± 0.057	1.415 ± 0.156	1.664 ± 0.431	2.101 ± 0.347	0.2241	0.275	0.0593	<0.0001	<0.0001
BCL2	1.000 ± 0.122	0.464 ± 0.099	0.992 ± 0.114	2.676 ± 0.333	2.129 ± 0.348	2.856 ± 0.412	0.0198	>0.9999	<0.0001	<0.0001	<0.0001
EGFR	1.000 ± 0.158	0.539 ± 0.182	1.113 ± 0.125	1.743 ± 0.360	1.726 ± 0.422	1.658 ± 0.454	0.141	0.9882	0.0034	<0.0001	0.0526
BAX	1.000 ± 0.182	0.598 ± 0.121	0.784 ± 0.173	0.980 ± 0.199	1.224 ± 0.157	1.524 ± 0.284	0.0126	0.3991	>0.9999	<0.0001	<0.0001
WNT1	1.000 ± 0.160	1.126 ± 0.214	0.318 ± 0.159	3.468 ± 0.644	1.673 ± 0.228	0.911 ± 0.292	0.9832	0.0263	<0.0001	0.0631	0.0787
β-catenin	1.000 ± 0.141	0.951 ± 0.119	0.994 ± 0.085	1.273 ± 0.165	1.659 ± 0.253	1.678 ± 0.179	0.9951	>0.9999	0.075	<0.0001	<0.0001
Abbreviations for above tables:
C: control; L: levobupivacaine; si: siRNA transfection; ACE2: angiotensin-converting enzyme 2; HIF1α: hypoxia-inducible factor 1-α
; BAX: BCL2-associated X protein; BCL2: B-cell lymphoma 2; EGFR: epidermal growth factor receptor; WNT1: Wnt family member1
